# Supplementary material for: An Experimental and Modeling Study on the Interaction of Cements with Varying C3A Ratios and Different Water-Reducing Admixtures Using the op-ANN and Various Machine Learning Methods
Source: Polymers (Basel). 2026 Mar 7;18(5):656. doi: 10.3390/polym18050656 (PMC12986647; doi:10.3390/polym18050656)
Supplement: Supplementary file 1 [file polymers-18-00656-s001.zip]

Archive with 1 entries (1 files):
- polymers-4141904-supplementary.pdf
